# Supplementary material for: Limited effectiveness of selected bioeffectors combined with recycling phosphorus fertilizers for maize cultivation under Swiss farming conditions
Source: Front Plant Sci. 2023 Aug 31;14:1239393. doi: 10.3389/fpls.2023.1239393 (PMC10501308; doi:10.3389/fpls.2023.1239393)
Supplement: Supplementary file 1 [file Table_1.xlsx]

## Sheet: Exp1
Soil	BE	Additive	Fertilization	Rep	Height_cm	Stemdiameter_cm	Shoot_DW_g	Root_DW_g	ShootP_uptake_mg/pot
Buus	noBE	A0	NoP	1	62.5	5.2	0.78	0.532739	0.952676
Buus	noBE	A0	NoP	2	60	4.3	0.58	0.296779	0.636205
Buus	noBE	A0	NoP	3	62.5	5.7	0.8	0.447232	1.11076
Buus	noBE	A0	NoP	4	53.5	4.7	0.66	0.416	0.73546
Buus	noBE	A0	RP	1	57	4.7	0.63	0.38764	0.758767
Buus	noBE	A0	RP	2	61.5	5.5	0.79	0.490035	0.821782
Buus	noBE	A0	RP	3	61.5	4.9	0.69	0.469705	0.782393
Buus	noBE	A0	RP	4	65	5.2	0.82	0.440355	0.80056
Buus	noBE	A0	Digestate	1	77	6.5	1.37	0.776463	2.26356
Buus	noBE	A0	Digestate	2	77.5	7.4	1.29	0.760469	1.8081
Buus	noBE	A0	Digestate	3	78.5	6.7	1.34	0.839161	2.08615
Buus	noBE	A0	Digestate	4	77.5	6.2	1.31	0.640068	1.91304
Buus	noBE	A0	Compost	1	69	6.7	0.93	0.464017	1.47349
Buus	noBE	A0	Compost	2	63	6	0.77	0.37338	1.13209
Buus	noBE	A0	Compost	3	62	4.9	0.64	0.336955	0.959024
Buus	noBE	A0	Compost	4	77	6.8	1.12	0.551814	1.63284
Buus	noBE	A0	FYM	1	75.5	7.5	1.25	0.56617	2.69539
Buus	noBE	A0	FYM	2	72	7.5	1.35	0.611919	2.87614
Buus	noBE	A0	FYM	3	86	6.9	1.27	0.475804	3.18351
Buus	noBE	A0	FYM	4	78	6.4	1.09	0.457545	2.55172
Buus	noBE	A0	Pellets	1	89.5	8	1.71	0.727797	2.5224
Buus	noBE	A0	Pellets	2	74	7.6	1.49	0.748242	2.61782
Buus	noBE	A0	Pellets	3	78	6.1	1.15	0.430995	2.42729
Buus	noBE	A0	Pellets	4	100	7.9	1.93	0.73615	4.01212
Buus	noBE	Nematec	NoP	1	56	4.3	0.59	0.257696	0.666255
Buus	noBE	Nematec	NoP	2	53	4.2	0.66	0.273769	0.708831
Buus	noBE	Nematec	NoP	3	55	4	0.58	0.23103	0.681326
Buus	noBE	Nematec	NoP	4	64.5	5.7	0.94	0.532662	1.14932
Buus	noBE	Nematec	RP	1	60.5	4.7	0.62	0.369763
Buus	noBE	Nematec	RP	2	68	6	0.77	0.456404
Buus	noBE	Nematec	RP	3	61	5.6	0.88	0.466365
Buus	noBE	Nematec	RP	4	63	5.7	0.74	0.409198
Buus	noBE	Nematec	Digestate	1	78.5	7	1.08	0.500463	2.16423
Buus	noBE	Nematec	Digestate	2	73	6.7	1.11	0.580792	2.15711
Buus	noBE	Nematec	Digestate	3	86	8	1.32	0.738382	2.21391
Buus	noBE	Nematec	Digestate	4	81	7.8	1.51	0.725639	2.39849
Buus	noBE	Nematec	Compost	1	76.5	6.2	1.04	0.497405
Buus	noBE	Nematec	Compost	2	62.5	4.9	0.68	0.322305
Buus	noBE	Nematec	Compost	3	74.5	6	0.99	0.416869
Buus	noBE	Nematec	Compost	4	70	6.6	1.13	0.49558
Buus	noBE	Nematec	FYM	1	83	7.2	1.38	0.564793	2.38892
Buus	noBE	Nematec	FYM	2	78,.5	7.8	1.25	0.545544	2.63424
Buus	noBE	Nematec	FYM	3	87	8	1.69	0.687889	4.0971
Buus	noBE	Nematec	FYM	4	88.5	6.8	1.25	0.427351	3.20384
Buus	noBE	Nematec	Pellets	1	91	7.8	1.51	0.484719	3.78554
Buus	noBE	Nematec	Pellets	2	81	6.6	1.06	0.372029	1.92559
Buus	noBE	Nematec	Pellets	3	81.5	7	1.52	0.674975	2.83318
Buus	noBE	Nematec	Pellets	4	89	8.8	2.02	0.787198	4.33026
Buus	Proradix	A0	NoP	1	60.5	5.7	0.81	0.494935	0.948949
Buus	Proradix	A0	NoP	2	64	4.5	0.66	0.32671	0.666841
Buus	Proradix	A0	NoP	3	58	4.6	0.65	0.397218	0.980914
Buus	Proradix	A0	NoP	4	57.5	4.6	0.59	0.360424	0.664452
Buus	Proradix	A0	RP	1	65	5.3	0.78	0.447362
Buus	Proradix	A0	RP	2	63	5.5	0.89	0.494619
Buus	Proradix	A0	RP	3	63.5	5.2	0.88	0.501933
Buus	Proradix	A0	RP	4	62	5.7	0.78	0.462448
Buus	Proradix	A0	Digestate	1	78	6.8	1.3	0.574695	2.12864
Buus	Proradix	A0	Digestate	2	90	7.3	1.62	0.755847	2.95777
Buus	Proradix	A0	Digestate	3	86	8.6	2.01	1.12213	2.2952
Buus	Proradix	A0	Digestate	4	74.5	7.4	1.39	0.711083	2.60975
Buus	Proradix	A0	Compost	1	74.5	6.9	1.13	0.572967
Buus	Proradix	A0	Compost	2	84	7	1.37	0.59535
Buus	Proradix	A0	Compost	3	60	4.6	0.61	0.283594
Buus	Proradix	A0	Compost	4	58.5	6.1	0.9	0.483403
Buus	Proradix	A0	FYM	1	85.5	7	1.32	0.520043	3.01354
Buus	Proradix	A0	FYM	2	88.5	7.9	1.69	0.602455	4.31232
Buus	Proradix	A0	FYM	3	83.5	7	1.29	0.512772	2.81621
Buus	Proradix	A0	FYM	4	91.5	7.6	1.71	0.597585	2.97645
Buus	Proradix	A0	Pellets	1	85.5	8.4	1.67	0.828601	5.31546
Buus	Proradix	A0	Pellets	2	87	8	1.81	0.815854	3.44847
Buus	Proradix	A0	Pellets	3	87	8.2	2.91	1.12689	4.88819
Buus	Proradix	A0	Pellets	4	90	8.3	1.81	0.8497	3.30333
Buus	Proradix	Nematec	NoP	1	62.5	4.6	0.62	0.305415	0.706446
Buus	Proradix	Nematec	NoP	2	61	4.6	0.71	0.349067	0.862598
Buus	Proradix	Nematec	NoP	3	56	4.7	0.56	0.387785	0.825263
Buus	Proradix	Nematec	NoP	4	58.5	5	0.65	0.334907	0.830027
Buus	Proradix	Nematec	RP	1	61.5	5.5	0.72	0.424354
Buus	Proradix	Nematec	RP	2	56.5	4.8	0.71	0.37306
Buus	Proradix	Nematec	RP	3	58	5	0.78	0.448696
Buus	Proradix	Nematec	RP	4	70	5.7	0.96	0.475928
Buus	Proradix	Nematec	Digestate	1	83.5	7	1.39	0.707708	2.33199
Buus	Proradix	Nematec	Digestate	2	84.5	7.5	1.33	0.612659	2.80074
Buus	Proradix	Nematec	Digestate	3	77.5	6.9	1.4	0.808231	3.20701
Buus	Proradix	Nematec	Digestate	4	69.5	7.2	1.14	0.529273	1.8702
Buus	Proradix	Nematec	Compost	1	75	6.5	0.97	0.446781
Buus	Proradix	Nematec	Compost	2	75	6.5	1.07	0.458197
Buus	Proradix	Nematec	Compost	3	68.5	5.6	0.85	0.394903
Buus	Proradix	Nematec	Compost	4	68	6.6	1.1	0.595903
Buus	Proradix	Nematec	FYM	1	81	6.8	1.21	0.531747	2.40371
Buus	Proradix	Nematec	FYM	2	83	7	1.56	0.656486	3.53471
Buus	Proradix	Nematec	FYM	3	78	7.5	1.27	0.512848	3.28452
Buus	Proradix	Nematec	FYM	4	80	7.7	1.46	0.782776	2.82769
Buus	Proradix	Nematec	Pellets	1	98.5	8.7	2.39	1.00916	3.91486
Buus	Proradix	Nematec	Pellets	2	79	6.2	1.06	0.450743	2.42146
Buus	Proradix	Nematec	Pellets	3	98.5	7.8	1.84	0.632107	4.78192
Buus	Proradix	Nematec	Pellets	4	97	8.2	1.93	0.738153	4.56173
Buus	BEM-mix	A0	NoP	1	60	5.3	0.73	0.3246
Buus	BEM-mix	A0	NoP	2	75.5	4.5	0.65	0.2781
Buus	BEM-mix	A0	NoP	3	63	5.4	0.8	0.336
Buus	BEM-mix	A0	NoP	4	60.5	4.8	0.76	0.2835
Buus	BEM-mix	A0	RP	1	63.5	4.9	0.68	0.2525
Buus	BEM-mix	A0	RP	2	56.5	5.3	0.86	0.3617
Buus	BEM-mix	A0	RP	3	66.5	5.7	0.9	0.365
Buus	BEM-mix	A0	RP	4	66	5.6	0.89	0.3653
Buus	BEM-mix	A0	Digestate	1	75.5	7.1	1.54	0.5312
Buus	BEM-mix	A0	Digestate	2	87.5	8	1.72	0.8179
Buus	BEM-mix	A0	Digestate	3	70	6	0.99	0.3712
Buus	BEM-mix	A0	Digestate	4	70	4.9	1	0.3571
Buus	BEM-mix	A0	Compost	1	74.5	5.6	0.97	0.3181
Buus	BEM-mix	A0	Compost	2	67.5	5.5	0.78	0.2353
Buus	BEM-mix	A0	Compost	3	69	6.1	1	0.3945
Buus	BEM-mix	A0	Compost	4	82.5	6.2	1.19	0.3943
Buus	BEM-mix	A0	FYM	1	88	7.4	1.45	0.5247
Buus	BEM-mix	A0	FYM	2	73	6.7	1.26	0.4341
Buus	BEM-mix	A0	FYM	3	81	7	1.2	0.3936
Buus	BEM-mix	A0	FYM	4	86.5	7.4	1.36	0.4241
Buus	BEM-mix	A0	Pellets	1	92	7.3	1.65	0.4436
Buus	BEM-mix	A0	Pellets	2	85	7	1.28	0.4529
Buus	BEM-mix	A0	Pellets	3	89.5	7.3	1.46	0.3263
Buus	BEM-mix	A0	Pellets	4	81	7.3	1.2	0.4654
Buus	BEM-mix	Nematec	NoP	1	59	4.5	0.65	0.2322
Buus	BEM-mix	Nematec	NoP	2	63	5.3	0.78	0.302
Buus	BEM-mix	Nematec	NoP	3	66	5.7	0.89	0.3303
Buus	BEM-mix	Nematec	NoP	4	61.5	5.2	0.74	0.3471
Buus	BEM-mix	Nematec	RP	1	61.5	5.2	0.82	0.407
Buus	BEM-mix	Nematec	RP	2	53.5	4.6	0.59	0.2009
Buus	BEM-mix	Nematec	RP	3	59	5	0.74	0.2868
Buus	BEM-mix	Nematec	RP	4	60	5	0.73	0.2569
Buus	BEM-mix	Nematec	Digestate	1	81	8.2	1.61	0.7579
Buus	BEM-mix	Nematec	Digestate	2	86	7.9	1.94	0.8069
Buus	BEM-mix	Nematec	Digestate	3	77	6	0.96	0.2614
Buus	BEM-mix	Nematec	Digestate	4	89	7	1.57	0.5997
Buus	BEM-mix	Nematec	Compost	1	65	6	0.87	0.3342
Buus	BEM-mix	Nematec	Compost	2	70.5	6.4	1.14	0.4624
Buus	BEM-mix	Nematec	Compost	3	61	5.8	0.88	0.3039
Buus	BEM-mix	Nematec	Compost	4	69.5	6.3	0.88	0.3417
Buus	BEM-mix	Nematec	FYM	1	77.5	6.8	1.26	0.4638
Buus	BEM-mix	Nematec	FYM	2	79	7.2	1.13	0.3344
Buus	BEM-mix	Nematec	FYM	3	78	7.7	1.43	0.5855
Buus	BEM-mix	Nematec	FYM	4	71.5	6	0.92	0.2944
Buus	BEM-mix	Nematec	Pellets	1	92.5	8.3	1.94	0.8956
Buus	BEM-mix	Nematec	Pellets	2	87	8	2.33	0.7206
Buus	BEM-mix	Nematec	Pellets	3	81	8	1.46	0.5371
Buus	BEM-mix	Nematec	Pellets	4	78.5	7.4	1.34	0.4711
Buus	noBE	A0	TSP	1	93	8	1.85	0.5908	3.64567
Buus	noBE	A0	TSP	2	82.5	7	1.7	0.6288	2.70648
Buus	noBE	A0	TSP	3	85	7.5	1.86	0.8334	2.83466
Buus	noBE	A0	TSP	4	81	7.6	1.6	0.6116	2.20647
Buus	noBE	A0	NoP	1	63	5.2	0.59	0.22
Buus	noBE	A0	NoP	2	61	4.1	0.43	0.19
Buus	noBE	A0	NoP	3	54	4.5	0.49	0.25
Buus	noBE	A0	NoP	4	57	4.5	0.47	0.22

## Sheet: Exp2
Soil	BE	Additive	Fertilization	Rep	Height_cm	Stemdiameter_cm	Shoot_DW_g	Root_DW_g	ShootP_uptake_mg/pot	Shoot_DW_rev
Dompierre	noBE	A0	NoP	1	50	5.3	0.53875	0.339917	0.520519	0.646757
Dompierre	noBE	A0	NoP	2	62	4.8	0.63	0.307569	0.521533	0.63
Dompierre	noBE	A0	NoP	3	62.5	4.9	0.63	0.352974	0.549578	0.63
Dompierre	noBE	A0	NoP	4	53	4.2	0.56	0.239103	0.491472	0.56
Dompierre	noBE	A0	RP	1	57.5	4.8	0.68	0.34351	0.609481	0.68
Dompierre	noBE	A0	RP	2	53.5	4	0.43	0.241472	0.41341	0.43
Dompierre	noBE	A0	RP	3	59	5.2	0.67	0.340173	0.686215	0.67
Dompierre	noBE	A0	RP	4	58.5	5	0.64	0.346	0.572379	0.64
Dompierre	noBE	A0	Digestate	1	75	7	1.27375	0.599765	1.78395	1.36135
Dompierre	noBE	A0	Digestate	2	66	6	0.9	0.470408	1.16278	0.9
Dompierre	noBE	A0	Digestate	3	70	6.3	0.91	0.483143	1.30861	0.91
Dompierre	noBE	A0	Digestate	4	69.5	7	0.913333	0.609182	1.25461	1.09816
Dompierre	noBE	A0	Compost	1	68	6	0.9225	0.339409	1.19499	0.895962
Dompierre	noBE	A0	Compost	2	67.5	5.8	0.74	0.276711	1.03574	0.74
Dompierre	noBE	A0	Compost	3	61	5.6	0.76	0.33143	1.11923	0.76
Dompierre	noBE	A0	Compost	4	64	5.3	0.76	0.27392	1.04899	0.76
Dompierre	noBE	A0	FYM	1	77	6.3	0.93	0.417468	1.45152	0.93
Dompierre	noBE	A0	FYM	2	72.5	6.6	1.15	0.531071	1.74319	1.15
Dompierre	noBE	A0	FYM	3	75	8.3	1.5	0.725891	2.53583	1.5
Dompierre	noBE	A0	FYM	4	79.5	7.1	1.41	0.648615	1.98631	1.41
Dompierre	noBE	A0	Pellets	1	75.5	6.3	1.14	0.491121	1.71473	1.14
Dompierre	noBE	A0	Pellets	2	81	7.9	1.53	0.75067	2.09554	1.53
Dompierre	noBE	A0	Pellets	3	76	6.8	1.06	0.541397	1.47329	1.06
Dompierre	noBE	A0	Pellets	4	88	8.2	1.96	0.937246	2.58843	1.96
Dompierre	noBE	HA	NoP	1	60.5	5	0.7	0.356606	0.634456	0.7
Dompierre	noBE	HA	NoP	2	63	5.6	0.83	0.398804	0.802757	0.83
Dompierre	noBE	HA	NoP	3	60	5	0.64	0.278068	0.627609	0.64
Dompierre	noBE	HA	NoP	4	62.5	5	0.78	0.367836	0.754761	0.78
Dompierre	noBE	HA	RP	1	66.5	5.5	0.85	0.376413		0.85
Dompierre	noBE	HA	RP	2	67.5	5.4	1.27	0.36636		0.83
Dompierre	noBE	HA	RP	3	59	5.3	1.11	0.341158		0.75
Dompierre	noBE	HA	RP	4	56	5.4	1	0.429217		0.78
Dompierre	noBE	HA	Digestate	1	75.5	7.8	1.2	0.814926	1.07151	1.44
Dompierre	noBE	HA	Digestate	2	72	7	0.83	0.637224	1.76743	1.27
Dompierre	noBE	HA	Digestate	3	73	6.7	1.07	0.549406	1.46416	1.11
Dompierre	noBE	HA	Digestate	4	63.5	6.3	1.39	0.485782	1.30577	1
Dompierre	noBE	HA	Compost	1	67.5	6.5	1.83	0.714522	1.53166	1.2
Dompierre	noBE	HA	Compost	2	69	6.1	1.5	0.268477	1.87135	0.83
Dompierre	noBE	HA	Compost	3	74	6.4	2.04	0.42967	2.27864	1.07
Dompierre	noBE	HA	Compost	4	79	7	1.99	0.545607	1.94529	1.39
Dompierre	noBE	HA	FYM	1	76.5	7.4	0.52	0.575136		1.35
Dompierre	noBE	HA	FYM	2	80	7.2	0.85	0.522491		1.33
Dompierre	noBE	HA	FYM	3	84	8	0.54	0.683029		1.5
Dompierre	noBE	HA	FYM	4	75	6.8	0.62	0.421068		1.19
Dompierre	noBE	HA	Pellets	1	85.5	8.1	1.04	0.953362	2.60034	1.83
Dompierre	noBE	HA	Pellets	2	87.5	7.5	0.9	0.6008	2.45229	1.5
Dompierre	noBE	HA	Pellets	3	95	8.6	0.8	0.899709	3.10123	2.04
Dompierre	noBE	HA	Pellets	4	89	8.4	0.85	0.978939	3.15956	1.99
Dompierre	Proradix	A0	NoP	1	55.5	4	0.71	0.201187	0.453192	0.52
Dompierre	Proradix	A0	NoP	2	62	5.4	1.12	0.427959	0.735071	0.85
Dompierre	Proradix	A0	NoP	3	56	4.2	1.11	0.170748	0.48269	0.54
Dompierre	Proradix	A0	NoP	4	59.5	5	0.73	0.276085	0.532468	0.62
Dompierre	Proradix	A0	RP	1	56.5	4.8	0.8	0.318577		0.44
Dompierre	Proradix	A0	RP	2	63	5.5	1.43	0.380551		0.72
Dompierre	Proradix	A0	RP	3	58.5	5.4	1.62	0.398973		0.75
Dompierre	Proradix	A0	RP	4	61	5	1.3	0.29578		0.63
Dompierre	Proradix	A0	Digestate	1	74.5	6.6	0.71	0.56055	1.38097	1.04
Dompierre	Proradix	A0	Digestate	2	68.5	6	0.66	0.51265	1.158	0.9
Dompierre	Proradix	A0	Digestate	3	65	5.3	0.59	0.343221	1.01431	0.8
Dompierre	Proradix	A0	Digestate	4	67	5.8	0.99	0.408224	1.106	0.85
Dompierre	Proradix	A0	Compost	1	60	5.1	1.01	0.345076	0.887088	0.71
Dompierre	Proradix	A0	Compost	2	70	6.4	1.07	0.513772	1.71862	1.12
Dompierre	Proradix	A0	Compost	3	77	6.3	0.98	0.419938	1.85691	1.11
Dompierre	Proradix	A0	Compost	4	67	5.6	0.82	0.330742	1.13444	0.73
Dompierre	Proradix	A0	FYM	1	75.5	7.2	1.13	0.576337		1.21
Dompierre	Proradix	A0	FYM	2	72.5	6.7	0.87	0.450854		1
Dompierre	Proradix	A0	FYM	3	64.5	6	0.76	0.307069		0.84
Dompierre	Proradix	A0	FYM	4	81.5	7.7	1.1	0.59634		1.42
Dompierre	Proradix	A0	Pellets	1	52.5	6.8	1.66	0.402062	1.14546	0.8
Dompierre	Proradix	A0	Pellets	2	84	7.2	1.79	0.652781	2.16626	1.43
Dompierre	Proradix	A0	Pellets	3	85.5	8.2	1.69	0.747258	2.42758	1.62
Dompierre	Proradix	A0	Pellets	4	81.5	7.3	1.52	0.591778	2.03607	1.3
Dompierre	Proradix	HA	NoP	1	60	5	1.58	0.333859	0.70409	0.71
Dompierre	Proradix	HA	NoP	2	61.5	4.8	1.13	0.275053	0.649074	0.66
Dompierre	Proradix	HA	NoP	3	52.5	5	1.7	0.284163	0.602745	0.59
Dompierre	Proradix	HA	NoP	4	67	6	1.55	0.488238	0.907138	0.99
Dompierre	Proradix	HA	RP	1	66.5	5.5	0.82	0.359044		0.84
Dompierre	Proradix	HA	RP	2	60.5	5.5	0.41	0.416105		0.72
Dompierre	Proradix	HA	RP	3	61.5	4.8	0.54	0.254927		0.62
Dompierre	Proradix	HA	RP	4	63.5	5.7	0.88	0.383767		0.89
Dompierre	Proradix	HA	Digestate	1	71	6.7	1.01	0.501546	1.29385	1.01
Dompierre	Proradix	HA	Digestate	2	68.5	6.5	1.07	0.564998	1.3681	1.07
Dompierre	Proradix	HA	Digestate	3	73.5	6.3	0.98	0.547025	1.33543	0.98
Dompierre	Proradix	HA	Digestate	4	68	5.7	0.82	0.387102	1.21287	0.82
Dompierre	Proradix	HA	Compost	1	75.5	6.4	1.13	0.36815	2.53073	1.13
Dompierre	Proradix	HA	Compost	2	68	6.5	0.87	0.372111	1.88268	0.87
Dompierre	Proradix	HA	Compost	3	67.5	5.7	0.76	0.297534	1.09921	0.76
Dompierre	Proradix	HA	Compost	4	71	6.6	1.1	0.469581	1.81948	1.1
Dompierre	Proradix	HA	FYM	1	74.5	6.7	1.03	0.355697		1.03
Dompierre	Proradix	HA	FYM	2	89	7.8	1.67	0.803232		1.67
Dompierre	Proradix	HA	FYM	3	77.5	8.3	-0.76	0.473103		1.32996
Dompierre	Proradix	HA	FYM	4	84	7	1.24	0.453079		1.24
Dompierre	Proradix	HA	Pellets	1	88.5	8.1	1.66	0.825082	2.8024	1.66
Dompierre	Proradix	HA	Pellets	2	83.5	8.3	1.79	1.07586	2.70686	1.79
Dompierre	Proradix	HA	Pellets	3	92.5	8.3	1.69	0.833048	3.14365	1.69
Dompierre	Proradix	HA	Pellets	4	87	8	1.52	0.542172	2.59689	1.52
Dompierre	BEM-mix	A0	NoP	1	57	4.8	0.62	0.2431		0.62
Dompierre	BEM-mix	A0	NoP	2	67	5.3	0.77	0.3082		0.77
Dompierre	BEM-mix	A0	NoP	3	62	4.9	0.69	0.2865		0.69
Dompierre	BEM-mix	A0	NoP	4	47.5	3.6	0.42	0.1288		0.42
Dompierre	BEM-mix	A0	RP	1	60	4.3	0.5	0.1916		0.5
Dompierre	BEM-mix	A0	RP	2	59	4.7	0.63	0.238		0.63
Dompierre	BEM-mix	A0	RP	3	61	5	0.73	0.2795		0.73
Dompierre	BEM-mix	A0	RP	4	61.5	5.1	0.71	0.2463		0.71
Dompierre	BEM-mix	A0	Digestate	1	73	6.7	1.15	0.6057		1.15
Dompierre	BEM-mix	A0	Digestate	2	71.5	7	1.18	0.5644		1.18
Dompierre	BEM-mix	A0	Digestate	3	71.5	7.2	1.24	0.6494		1.24
Dompierre	BEM-mix	A0	Digestate	4	62	6	1.03	0.4488		1.03
Dompierre	BEM-mix	A0	Compost	1	71.5	6.7	1.03	0.4407		1.03
Dompierre	BEM-mix	A0	Compost	2	58.5	5.2	0.7	0.2384		0.7
Dompierre	BEM-mix	A0	Compost	3	69	6.1	0.97	0.3254		0.97
Dompierre	BEM-mix	A0	Compost	4	68	6.5	0.92	0.4141		0.92
Dompierre	BEM-mix	A0	FYM	1	76	7.7	1.57	0.6344		1.57
Dompierre	BEM-mix	A0	FYM	2	74.5	7	1.2	0.4479		1.2
Dompierre	BEM-mix	A0	FYM	3	67	5.9	0.83	0.271		0.83
Dompierre	BEM-mix	A0	FYM	4	72.5	7	1.37	0.5546		1.37
Dompierre	BEM-mix	A0	Pellets	1	82	7.6	1.4	0.5858		1.4
Dompierre	BEM-mix	A0	Pellets	2	94.5	8.7	2.11	0.9052		2.11
Dompierre	BEM-mix	A0	Pellets	3	77.5	7	1.37	0.5671		1.37
Dompierre	BEM-mix	A0	Pellets	4	81.5	8	1.81	0.8668		1.81
Dompierre	BEM-mix	HA	NoP	1	55	4.4	0.6	0.2304		0.6
Dompierre	BEM-mix	HA	NoP	2	60.5	5	0.77	0.3198		0.77
Dompierre	BEM-mix	HA	NoP	3	67.5	5.3	0.77	0.301		0.77
Dompierre	BEM-mix	HA	NoP	4	62	5.1	0.71	0.2422		0.71
Dompierre	BEM-mix	HA	RP	1	63.5	5.4	0.77	0.3201		0.77
Dompierre	BEM-mix	HA	RP	2	56	4.7	0.67	0.2528		0.67
Dompierre	BEM-mix	HA	RP	3	62	5.4	0.83	0.3341		0.83
Dompierre	BEM-mix	HA	RP	4	63.5	4.8	0.75	0.2806		0.75
Dompierre	BEM-mix	HA	Digestate	1	64.5	6.2	0.92	0.38		0.92
Dompierre	BEM-mix	HA	Digestate	2	67	5.8	0.88	0.388		0.88
Dompierre	BEM-mix	HA	Digestate	3	63.5	6.6	0.97	0.4822		0.97
Dompierre	BEM-mix	HA	Digestate	4	67	6.6	1.02	0.4944		1.02
Dompierre	BEM-mix	HA	Compost	1	78	6.8	1.15	0.4462		1.15
Dompierre	BEM-mix	HA	Compost	2	74.5	6.2	1.18	0.427		1.18
Dompierre	BEM-mix	HA	Compost	3	80.5	6.6	1.12	0.3878		1.12
Dompierre	BEM-mix	HA	Compost	4	82.5	6.5	1.29	0.4671		1.29
Dompierre	BEM-mix	HA	FYM	1	85	7.9	1.46	0.498		1.46
Dompierre	BEM-mix	HA	FYM	2	78	7	1.2	0.3316		1.2
Dompierre	BEM-mix	HA	FYM	3	75.5	6.7	1.12	0.4106		1.12
Dompierre	BEM-mix	HA	FYM	4	77.5	6.8	1.16	0.3691		1.16
Dompierre	BEM-mix	HA	Pellets	1	91	7.8	1.65	0.6474		1.65
Dompierre	BEM-mix	HA	Pellets	2	82.5	7.1	1.28	0.4516		1.28
Dompierre	BEM-mix	HA	Pellets	3	89	8.4	1.9	0.8523		1.9
Dompierre	BEM-mix	HA	Pellets	4	84.5	8.3	1.95	0.8745		1.95

## Sheet: Exp3
Fertilization	BE	Additive	Rep	Shoot_DW_g	Root_DW_g	ShootP-uptake_mgP/pot	RLC_%	ShootP_mgP/gDW	Height_cm	SPAD	Diameter_8wk_cm	Diameter_2wk_cm	Height_2wk_cm	Diameter_4wk_cm	SPAD_4wk	Height_6wk_cm	Diamater_6wk_cm	SPAD_6wk	Hyphae_%	Arbuscules_%	Vesicles_%
noP	NoBE	A0	1	11.96	3.59	15.0832	1.23273	1.26113	126	30.2	7.82	4.9	68	7.14	28.1	110	12.06	36.1	0.715672	0.676335	0.263818
noP	NoBE	A0	2	10.08	3.14	14.4998	1.20193	1.43847	130.5	30.7	11.61	4.23	69.4	6.47	26	115.5	11.31	35.8	0.710316	0.680531	0.222977
noP	NoBE	A0	3	11.84	3.57	17.2275	1.09476	1.45503	126.5	34.5	9.07	4.97	66.3	7.47	26.1	110	10.73	36.4	0.715571	0.620209	0.14819
noP	NoBE	A0	4	10.29	4.24	14.1943	1.1731	1.37942	128.5	33.2	7.19	4.92	68	6.78	24.3	109	10.49	33.4	0.770296	0.600728	0.215199
noP	NoBE	A0	5	11.22	3.54	14.6936	1.1731	1.30959	129	28.9	8.13	4.84	67.5	6.29	24.3	106.5	10.32	35.8	0.739735	0.652748	0.164137
noP	NoBE	Nematec	1	12.13	3.26	16.8365	1.24905	1.38801	135	30.2	8.17	4.79	71.4	6.93	25.6	111	12.27	36	0.69399	0.656681	0.350963
noP	NoBE	Nematec	2	8.57	2.12	15.2809	1.21705	1.78307	117	33.6	8.63	3.53	61.6	5.13	26.4	98	8.64	39.2	0.738228	0.665039	0.21687
noP	NoBE	Nematec	3	10.35	3.13	15.9933	1.1873	1.54524	128.5	33.1	12.82	4.6	69.5	6.38	24.1	106	12.96	41.3	0.684515	0.655854	0.30171
noP	NoBE	Nematec	4	12.94	3.64	18.9891	1.1873	1.46747	134	33.9	8.21	5.39	77.9	7.71	31.2	110.5	9.12	35.8	0.710215	0.675003	0.212547
noP	NoBE	Nematec	5	10	3.17	15.5552	1.05882	1.55552	124	31.6	13.83	4.49	64.4	6.14	22.7	106	11.76	39.9	0.685842	0.625802	0.126031
noP	Proradix	A0	1	9.12	2.67	13.7908	1.2661	1.51215	121	32.1	10.94	4.18	65.5	5.8	31.4	104	10.61	33.2	0.703229	0.646727	0.366926
noP	Proradix	A0	2	8.03	2.04	14.1777	1.13265	1.76559	119	30.6	10.64	3.83	64.5	5.65	27.2	99	11.03	37.2	0.733606	0.615656	0.196975
noP	Proradix	A0	3	5.46	1.45	10.819	1.28404	1.98149	113	31.6	11.61	3.66	60.1	5.25	27.7	88.5	8.96	35.1	0.75558	0.704141	0.176123
noP	Proradix	A0	4	12.62	3.91	16.8738	1.05882	1.33707	131.5	28.4	9.22	4.57	70	7.08	31.9	115	9.73	36	0.649325	0.582908	0.30713
noP	Proradix	A0	5	10.17	2.82	15.6084	1.28404	1.53475	130	29.6	8.39	4.16	64.1	6.45	25.8	103.5	11.74	39	0.714763	0.6672	0.333889
noP	Proradix	Nematec	1	8.92	2.39	12.8624	1.13265	1.44198	127.5	33.4	7.02	3.88	63.5	5.87	28.1	95	9.39	37.8	0.76229	0.60736	0.132295
noP	Proradix	Nematec	2	7.84	1.9	13.4319	1.13265	1.71325	122.5	31.4	8.77	3.83	62.6	5.58	26.2	95.5	10.18	38.3	0.705357	0.631479	0.228478
noP	Proradix	Nematec	3	10.43	2.99	15.2564	1.10715	1.46274	130.5	32.4	10.31	4.08	69.5	6.01	28.9	109	10.42	38.6	0.70333	0.583235	0.283794
noP	Proradix	Nematec	4	13.85	4.99	14.1768	1.15928	1.0236	150	30.2	9.73	5.09	80.1	8.54	26.6	129	12.62	37.1	0.685638	0.626328	0.314174
noP	Proradix	Nematec	5	9.33	2.39	15.3994	1.10715	1.65052	122	30.1	9.09	3.58	62.1	5.66	26.6	103.5	10.13	37.5	0.660607	0.586059	0.350033
Pellets	NoBE	A0	1	20.15	6.13	38.7463	1.0132	1.92289	131	33	12.47	4.97	78.3	9.54	28.9	119.5	17.06	42.7	0.671311	0.580621	0.180421
Pellets	NoBE	A0	2	17.41	5.73	35.753	1.07062	2.05359	136.5	32.1	11.11	4.5	83.4	8.54	26.6	127	13.24	40.8	0.690937	0.608746	0.193295
Pellets	NoBE	A0	3	17.99	5.56	36.649	1.07062	2.03719	140.5	31.3	13.41	4.49	83.6	8.37	29.5	121.5	14.53	38.4	0.717994	0.589527	0.168426
Pellets	NoBE	A0	4	20.71	5.98	36.1104	1.05882	1.74362	134	29.6	17.34	4.42	90	9.1	35.4	127	15.02	39.2	0.722835	0.572635	0.170531
Pellets	NoBE	A0	5	20.5	6	36.4209	1.08259	1.77663	133.5	28.5	12.3	4.79	85.4	10.18	34.9	125	15.76	33.7	0.736018	0.548201	0.242795
Pellets	NoBE	Nematec	1	18.58	5.5	37.1954	1.15928	2.00191	145	30.4	16.44	4.03	79.9	8.97	35.4	124	15.17	37.9	0.715369	0.641938	0.228251
Pellets	NoBE	Nematec	2	20.35	6.29	37.0747	1.28404	1.82185	138	30.5	12.01	5	88.5	9.68	33.3	129	12.78	40.4	0.740438	0.64974	0.319913
Pellets	NoBE	Nematec	3	19.46	6.53	35.3108	1.07062	1.81453	139.5	31.7	14.18	4.54	82.6	8.94	34	128.5	14.59	37.2	0.73451	0.589635	0.108379
Pellets	NoBE	Nematec	4	18.14	4.96	38.839	1.03573	2.14107	139	30.3	12.39	3.93	77.9	8.27	30.8	124.5	14.51	39.2	0.71981	0.512909	0.256985
Pellets	NoBE	Nematec	5	20.33	6.18	37.8218	1.11977	1.86039	132	28.3	17.81	4.69	84.3	9.1	35.2	123.5	16.41	38.4	0.737826	0.563041	0.272815
Pellets	Proradix	A0	1	20.79	5.46	40.4273	1.0472	1.94456	136	30.8	14.32	4.52	85.4	9.13	33.1	121	14.7	36.2	0.72475	0.559045	0.17202
Pellets	Proradix	A0	2	20.85	5.92	38.0664	1.15928	1.82572	138	32.3	13.47	4.54	81	9.41	31	128	13.99	39	0.737626	0.592984	0.278164
Pellets	Proradix	A0	3	19.65	5.75	38.2689	1.24905	1.94753	130	33.2	15.56	4.73	82.8	9.7	30.2	119.5	15.89	41.8	0.848062	0.613321	0.0794561
Pellets	Proradix	A0	4	16.72	4.86	31.9216	1.09476	1.90919	134	31.8	13.47	4	66.6	8.56	24.1	120.5	13.73	44.2	0.709709	0.526596	0.342673
Pellets	Proradix	A0	5	21.02	6	36.9449	1.09476	1.75761	139	28.1	12.35	4.78	85.7	10.14	39.3	129	13.71	41	0.780698	0.54595	0.1591
Pellets	Proradix	Nematec	1	20.66	5.67	36.3553	1.10715	1.75969	134	30.6	14.28	4.44	81.5	8.88	33.1	126.5	16.29	37	0.667509	0.576362	0.353434
Pellets	Proradix	Nematec	2	19.85	5.66	36.8945	1.07062	1.85866	137.5	32.9	10.9	4.69	88.5	9.65	27.3	124.5	14.28	39.2	0.708597	0.570327	0.236726
Pellets	Proradix	Nematec	3	20.98	6.95	38.2253	1.0472	1.82199	136.5	29.1	14.61	5.04	86	10.85	37.7	119	15.99	39.7	0.714561	0.583343	0.131528
Pellets	Proradix	Nematec	4	21.35	7.29	35.5331	1.09476	1.66431	138.5	27.2	12.92	5.31	98.6	10.88	34.5	121.5	14.99	39	0.740839	0.585734	0.170531
Pellets	Proradix	Nematec	5	22.37	6.94	40.8158	1.1873	1.82458	139.5	30.5	14.1	4.83	91.2	10.13	34.9	129.5	16.3	36.4	0.753476	0.642668	0.181832

## Sheet: Exp3b
Bioeffector	Additive	Phosphor	Week	Proradix_CFU/mg_root_DW
Proradix	A0	Pellets	1	355537
Proradix	A0	Pellets	1	81347.4
Proradix	A0	Pellets	1	19563.6
Proradix	A0	Pellets	2	2216.88
Proradix	A0	Pellets	2	701.796
Proradix	A0	Pellets	2	98.9683
Proradix	A0	Pellets	3	313.096
Proradix	A0	Pellets	3	176.3
Proradix	A0	Pellets	3	194.851
Proradix	A0	Pellets	4	327.525
Proradix	A0	Pellets	4	424.007
Proradix	A0	Pellets	4	720.504
Proradix	A0	Pellets	5	565.302
Proradix	A0	Pellets	5	151.982
Proradix	A0	Pellets	5	183.063

## Sheet: Exp4
Fertilization	Additive	Rep	Shoot_DW_g	Root_DW_g	ShootP-uptake_mgP/pot	ShootP_mgP/g_DW	Height_cm	SPAD
noP	A0	1	5.23	1.11	5.47631	1.0471	100	29.3
noP	A0	2	5.56	1.34	4.54934	0.818227	117.5	27.4
noP	A0	3	5.19	1.25	4.32348	0.833041	114.5	22.4
noP	A0	4	5.16	1.14	4.67751	0.906493	110.5	25.2
noP	A0	5	5.35	1.39	4.77611	0.892731	107	28.5
noP	HA	1	5.01	1.26	4.30211	0.858704	105	31.1
noP	HA	2	4.71	1.28	4.36166	0.926042	106.5	30.9
noP	HA	3	4.62	1.08	4.32398	0.935927	111	24.6
noP	HA	4	5.78	1.28	4.67143	0.808206	101.5	26
noP	HA	5	5.84	1.33	5.00422	0.856888	117.5	25.8
RP	A0	1	5.35	1.16	5.09355	0.952066	106.5	35.3
RP	A0	2	6.21	1.58	4.6932	0.755748	122	27
RP	A0	3	6.15	1.32	4.86803	0.79155	114	25.7
RP	A0	4	5.68	1.32	4.84302	0.852645	106	29.1
RP	A0	5	6.08	1.54	4.65517	0.765652	108.5	33.3
RP	HA	1	6.36	1.43	5.39493	0.84826	111	28
RP	HA	2	4.2	0.97	4.36766	1.03992	107.5	28.3
RP	HA	3	5.14	1.35	4.55379	0.885951	112.5	19.5
RP	HA	4	5.84	1.28	4.95545	0.848536	108.5	26.2
RP	HA	5	5.99	1.13	5.13862	0.857867	111.5	28.5
Compost	A0	1	18.44	3.49	19.3499	1.04934	146.5	14.1
Compost	A0	2	18.41	3.47	19.3214	1.04951	137.5	13.3
Compost	A0	3	16.32	3.76	19.1509	1.17346	129	13.5
Compost	A0	4	16.01	3.51	19.0673	1.19096	140	10.5
Compost	A0	5	16.51	3.48	19.7156	1.19416	131	13.9
Compost	HA	1	16.81	3.54	19.9333	1.1858	139	10.3
Compost	HA	2	17.32	3.69	22.0291	1.27189	136	14.3
Compost	HA	3	15.26	3.04	19.4053	1.27165	136.5	13.1
Compost	HA	4	16.91	2.93	21.492	1.27097	132	13.4
Compost	HA	5	18.47	3.68	18.2148	0.986184	144.5	15.2
Pellets	A0	1	37.38	7	37.5116	1.00352	189.5	20.2
Pellets	A0	2	39.65	7.75	31.9077	0.804733	200	20.5
Pellets	A0	3	41.86	9.19	35.5517	0.8493	178	16.6
Pellets	A0	4	40.69	9	35.7275	0.87804	172.5	17.5
Pellets	A0	5	38.59	9.12	34.5662	0.895731	184	16.2
Pellets	HA	1	39.78	7.86	37.8319	0.951028	205	17.2
Pellets	HA	2	37.69	9.38	34.3808	0.912198	194.5	16.2
Pellets	HA	3	32.67	7.59	39.1157	1.1973	177.5	21.4
Pellets	HA	4	39.15	7.93	37.1498	0.948909	185	16.9
Pellets	HA	5	39.25	9.2	35.3787	0.901368	169.5	16.5
TSP	A0	1	55.07	13.41	32.3902	0.588163	213.5	24.6
TSP	A0	2	53.24	13.94	36.7554	0.690371	187	19.6
TSP	A0	3	51.77	16.01	33.931	0.655419	127.5	23.7
TSP	A0	4	52.5	12.18	33.0917	0.630317	239	27.3
TSP	A0	5	49.49	11.12	37.8932	0.765674	222	23.7

## Sheet: Exp4b
Fertilization	Additive	Rep	mgResinP/kg_soil_T0	mgResinP/kg_soil_8wk	BasalResp_ugCO2-C/kg_soil	pH_T0	pH_8wk
NoP	A0	1	0.14	0.594533	54.9847	7.82	7.26
NoP	A0	2	0.11	0.674394	49.2307	7.83	7.37
NoP	A0	3	0.13	0.614055	50.2798	7.84	7.31
NoP	A0	4	0.18	0.478781	51.2958	7.84	7.32
NoP	HA	1	0.12	0.665839	52.3939	7.8	7.3
NoP	HA	2	0.16	0.619758	49.2741	7.76	7.29
NoP	HA	3	0.12	0.526432	50.5155	7.77	7.31
NoP	HA	4	0.18	0.43428	49.8948	7.78	7.33
RP	A0	1	0.17	0.88084	52.5128	7.82	7.27
RP	A0	2	0.2	0.889522	47.7869	7.78	7.26
RP	A0	3	0.12	0.89757	46.8301	7.79	7.25
RP	A0	4	0.23	0.816529	45.8153	7.82	7.28
RP	HA	1	0.22	0.725741	52.6224	7.83	7.29
RP	HA	2	0.18	0.917973	55.6693	7.83	7.29
RP	HA	3	0.21	0.781486	52.9447	7.9	7.27
RP	HA	4	0.22	0.726314	53.1266	7.83	7.29
Compost	A0	1	2.02	7.79762	65.9405	7.97	7.46
Compost	A0	2	2.02	7.6984	63.3325	7.99	7.5
Compost	A0	3	1.89	7.27268	67.211	7.91	7.48
Compost	A0	4	2.06	7.52235	69.6906	8.04	7.48
Compost	HA	1	1.73	7.19265	70.0001	7.94	7.5
Compost	HA	2	1.61	6.26429	63.5595	7.91	7.48
Compost	HA	3	1.78	6.53635	66.3469	7.99	7.49
Compost	HA	4	1.81	5.97038	64.4421	8.02	7.49
Pellets	A0	1	1.18	1.60772	148.738	7.7	7.19
Pellets	A0	2	1.28	1.89872	146.445	7.7	7.2
Pellets	A0	3	1.47	1.35498	155.042	7.68	7.2
Pellets	A0	4	1.51	0.958173	145.607	7.72	7.21
Pellets	HA	1	1.22	1.46982	143.176	7.71	7.21
Pellets	HA	2	1.47	1.25884	154.093	7.7	7.21
Pellets	HA	3	1.05	1.08541	146.479	7.76	7.21
Pellets	HA	4	1.06	1.74041	144.452	7.7	7.21

## Sheet: Exp5
Fertilization	BE	Year	Block	DW_t/ha	mgP/gDW	kgP/ha	Density_plants/m2	DW/plant_g	Ears/m2	Height_m
NoP	NoBE	2014	1	17.0475	1.50739	25.6971	8.88889	191.784	8.88889	2.85
NoP	NoBE	2014	2	18.9552	1.35704	25.723	9.47177	200.123	9.47177	3.053
NoP	NoBE	2014	3	19.1288	1.18417	22.6518	9.83607	194.477	9.83607	2.845
NoP	NoBE	2014	4	17.9881	1.21247	21.8099	9.31373	193.135	9.31373	2.848
Compost	NoBE	2014	2	20.8371	1.36211	28.3824	10.2703	202.888	10.4505	3.019
Compost	NoBE	2014	1	17.499	1.33964	23.4423	9.55056	183.225	9.55056	2.809
Compost	NoBE	2014	3	21.7864	1.3861	30.1982	9.67185	225.256	9.67185	2.861
Compost	NoBE	2014	4	17.6706	1.10922	19.6005	8.69565	203.212	8.51449	3.09
NoP	Proradix	2014	2	19.1201	1.1868	22.6917	10.121	188.915	10.121	2.887
NoP	Proradix	2014	1	20.5293	1.46025	29.9779	9.36639	219.181	9.36639	2.843
NoP	Proradix	2014	3	19.3143	1.44919	27.9901	8.98473	214.969	8.80503	2.823
NoP	Proradix	2014	4	20.3849	1.19002	24.2585	8.79865	231.683	8.79865	3.051
Compost	Proradix	2014	1	15.3638	1.20143	18.4585	8.7037	176.521	8.51852	2.772
Compost	Proradix	2014	2	20.536	1.40004	28.7513	9.13242	224.87	9.13242	3.047
Compost	Proradix	2014	3	20.9329	1.45124	30.3787	10.1556	206.121	10.1556	3.02
Compost	Proradix	2014	4	19.7762	1.61234	31.886	8.85276	223.391	9.03342	3.037
NoP	RhizoVital	2014	2	19.3524	1.23549	23.9097	9.3633	206.683	9.3633	2.976
NoP	RhizoVital	2014	1	17.0255	1.44629	24.6238	8.51064	200.049	8.51064	2.658
NoP	RhizoVital	2014	3	20.936	1.35792	28.4294	9.84215	212.718	9.84215	2.908
NoP	RhizoVital	2014	4	20.2975	1.39889	28.3939	10.19	199.19	10.0173	3.08
Compost	RhizoVital	2014	1	19.0599	1.39303	26.551	8.2397	231.318	8.2397	2.922
Compost	RhizoVital	2014	2	18.7607	1.33155	24.9807	8.92688	210.16	8.73694	2.989
Compost	RhizoVital	2014	3	20.2801	1.39916	28.3751	9.66184	209.899	9.50081	2.877
Compost	RhizoVital	2014	4	17.1463	1.35315	23.2015	9.44882	181.465	9.44882	2.984
NoP	NoBE	2015	1	15.6017	1.49627	23.3443	9.33333	167.161	9.16667	2.188
NoP	NoBE	2015	2	12.7673	1.72601	22.0364	7.79436	163.801	6.79934	2.101
NoP	NoBE	2015	3	15.8552	1.63348	25.8991	8.37607	189.291	8.20513	2.106
NoP	NoBE	2015	4	13.4685	1.51231	20.3685	8.33333	161.622	8.16667	2.109
Compost	NoBE	2015	1	15.0391	1.54746	23.2725	9	167.101	8.66667	2.125
Compost	NoBE	2015	2	14.4721	1.55328	22.4791	9	160.801	8.83333	2.082
Compost	NoBE	2015	3	12.1346	1.43777	17.4468	7.35043	165.087	7.00855	2.19
Compost	NoBE	2015	4	13.4167	1.46209	19.6164	7.16667	187.209	7	2.003
NoP	Proradix	2015	1	10.33	1.34478	13.8915	9.11392	113.343	7.76371	2.057
NoP	Proradix	2015	2	15.2454	1.65191	25.184	8.16667	186.678	8.16667	2.17
NoP	Proradix	2015	3	15.2269	1.5614	23.7752	8.94515	170.225	9.11392	2.185
NoP	Proradix	2015	4	14.31	1.68106	24.0559	9.35065	153.037	9.52381	2.038
Compost	Proradix	2015	1	12.3711	1.74101	21.5382	8.33333	148.453	8	2.113
Compost	Proradix	2015	2	13.793	1.37609	18.9805	8	172.413	7.33333	2.086
Compost	Proradix	2015	3	13.3843	1.34039	17.9401	8.5	157.462	9.33333	2.076
Compost	Proradix	2015	4	15.4125	1.64338	25.3287	9.38272	164.265	8.88889	2.084
NoP	RhizoVital	2015	1	16.1225	1.50603	24.2809	9.54733	168.869	9.21811	2.148
NoP	RhizoVital	2015	2	11.3939	1.59207	18.1398	8.66667	131.468	8.16667	2.091
NoP	RhizoVital	2015	3	11.7866	1.48897	17.5498	7.66667	153.738	6.83333	2.136
NoP	RhizoVital	2015	4	13.4454	1.51313	20.3447	8	168.067	7.83333	2.129
Compost	RhizoVital	2015	1	14.6569	1.43152	20.9815	10.1266	144.737	8.94515	2.037
Compost	RhizoVital	2015	2	13.4061	1.32922	17.8196	8.60759	155.747	8.10127	2.157
Compost	RhizoVital	2015	3	14.8911	1.51806	22.6056	8.88889	167.525	8.39506	2.177
Compost	RhizoVital	2015	4	14.2556	1.35489	19.3148	9.2827	153.572	8.10127	2.188

## Sheet: Exp6
Fertilization	BE	Block	DW_t/ha	P_mg/gDW	P_uptake_kg/ha	Density_plants/m2	DW/plant_g	Ears/m2	Height_m
noP	NoBE	3	14.015	1.57423	2206.28	8.83333	158.661	8.16667	2.591
noP	NoBE	4	14.8099	1.53021	2266.22	10	148.099	9.5	2.567
noP	NoBE	1	14.4213	1.56696	2259.77	10	144.213	10.8333	2.192
noP	NoBE	2	12.6736	1.26155	1598.84	9	140.818	8.33333	2.361
Pellets	NoBE	4	12.505	1.51186	1890.58	8	156.312	7.33333	2.433
Pellets	NoBE	3	14.4713	1.65444	2394.19	9.83333	147.166	8.83333	2.429
Pellets	NoBE	2	12.2126	1.38755	1694.56	9.16667	133.229	8.66667	2.402
Pellets	NoBE	1	12.1155	1.35598	1642.84	9	134.617	8.33333	2.285
noP	Proradix	4	14.1017	1.4971	2111.17	9.33333	151.089	8.83333	2.494
noP	Proradix	3	14.7963	1.48475	2196.89	9.33333	158.532	8.66667	2.493
noP	Proradix	2	11.7496	1.24628	1464.32	8.66667	135.572	7.16667	2.451
noP	Proradix	1	14.8775	1.64306	2444.46	8.83333	168.424	8.33333	2.59
Pellets	Proradix	4	14.686	1.59347	2340.16	9.33333	157.35	9	2.504
Pellets	Proradix	3	12.6404	1.50844	1906.73	9.5	133.057	8.83333	2.264
Pellets	Proradix	1	11.618	1.56255	1815.38	9	129.089	8.33333	2.251
Pellets	Proradix	2	12.6437	1.46831	1856.49	9.33333	135.468	8.66667	2.371
noP	Nematec	4	12.0158	1.48599	1785.53	9.16667	131.081	8.33333	2.459
noP	Nematec	3	13.9761	1.58373	2213.44	8.66667	161.263	8.5	2.505
noP	Nematec	2	10.022	1.41821	1421.33	7.5	133.626	6.5	2.424
noP	Nematec	1	13.4328	1.47389	1979.84	9.16667	146.539	8.83333	2.19
Pellets	Nematec	4	14.093	1.39738	1969.33	9.83333	143.318	8.16667	2.564
Pellets	Nematec	3	14.3728	1.51881	2182.95	9.66667	148.684	8.33333	2.575
Pellets	Nematec	2	12.2568	1.45697	1785.78	8	153.211	7.83333	2.483
Pellets	Nematec	1	13.4964	1.60141	2161.34	9	149.96	8.66667	2.527
Pellets	Proradix_Nematec	3	12.5801	1.59711	2009.17	8.66667	145.154	8.83333	2.185
Pellets	Proradix_Nematec	4	13.6381	1.42228	1939.72	8.5	160.448	9.33333	2.416
Pellets	Proradix_Nematec	2	12.4463	1.40449	1748.07	8.5	146.427	7.33333	2.467
Pellets	Proradix_Nematec	1	9.08285	1.48348	1347.42	8.33333	108.994	6.66667	1.92

## Sheet: Exp7
Rep_Strip	Rep_inside strip	BE	Year	Block	Cornyield_t/ha	Cornyield_g/plant	Plant/m2	Ears/m2	Ears/plant
1	1	NoBE	2014	1	14.1343	219.326	6.44444	11.5556	1.7931
1	2	NoBE	2014	2	10.3454	193.976	5.33333	8.66667	1.625
2	1	NoBE	2014	3	9.81746	184.077	5.33333	7.33333	1.375
2	2	NoBE	2014	4	10.5648	176.08	6	7.77778	1.2963
3	1	NoBE	2014	5	10.5262	175.437	6	8.66667	1.44444
3	2	NoBE	2014	6	9.67769	174.198	5.55556	8	1.44
4	1	NoBE	2014	7	9.89568	164.928	6	7.77778	1.2963
4	2	NoBE	2014	8	10.4284	195.532	5.33333	7.55556	1.41667
1	1	Proradix	2014	1	8.09686	121.453	6.66667	6.22222	0.933333
1	2	Proradix	2014	2	9.75508	175.591	5.55556	8	1.44
2	1	Proradix	2014	3	11.7066	169.935	6.88889	8.22222	1.19355
2	2	Proradix	2014	4	9.985	149.775	6.66667	6.66667	1
3	1	Proradix	2014	5	11.1927	152.628	7.33333	8	1.09091
3	2	Proradix	2014	6	9.99008	166.501	6	6.88889	1.14815
4	1	Proradix	2014	7	8.73899	145.65	6	5.77778	0.962963
4	2	Proradix	2014	8	10.1462	152.193	6.66667	6.88889	1.03333
1	1	RhizoVital	2014	1	10.3139	178.51	5.77778	8	1.38462
1	2	RhizoVital	2014	2	9.11666	164.1	5.55556	7.11111	1.28
2	1	RhizoVital	2014	3	10.9318	153.729	7.11111	8.44444	1.1875
2	2	RhizoVital	2014	4	10.6667	171.429	6.22222	6.88889	1.10714
3	1	RhizoVital	2014	5	9.88828	177.989	5.55556	7.33333	1.32
3	2	RhizoVital	2014	6	10.0098	155.325	6.44444	8	1.24138
4	1	RhizoVital	2014	7	9.06672	156.924	5.77778	6	1.03846
4	2	RhizoVital	2014	8	10.7247	146.246	7.33333	7.33333	1
1	1	NoBE	2015	1	4.43655	105.076	4.22222	4	0.947368
1	2	NoBE	2015	2	4.86451	115.212	4.22222	4.22222	1
2	1	NoBE	2015	3	6.98685	165.478	4.22222	4.66667	1.10526
2	2	NoBE	2015	4	5.75144	136.218	4.22222	4.22222	1
3	1	NoBE	2015	5	5.9797	149.492	4	4	1
3	2	NoBE	2015	6	4.23598	127.079	3.33333	3.55556	1.06667
4	1	NoBE	2015	7	3.7275	129.029	2.88889	2.66667	0.923077
4	2	NoBE	2015	8	4.45892	80.2606	5.55556	5.77778	1.04
1	1	Proradix	2015	1	4.63291	99.2766	4.66667	4.44444	0.952381
1	2	Proradix	2015	2	5.18737	89.7815	5.77778	5.77778	1
2	1	Proradix	2015	3	6.14029	162.537	3.77778	3.77778	1
2	2	Proradix	2015	4	4.82556	144.767	3.33333	3.33333	1
3	1	Proradix	2015	5	5.6765	116.11	4.88889	4.66667	0.954545
3	2	Proradix	2015	6	4.89906	129.681	3.77778	4	1.05882
4	1	Proradix	2015	7	5.87043	139.036	4.22222	4.44444	1.05263
4	2	Proradix	2015	8	5.87683	125.932	4.66667	4.66667	1
1	1	RhizoVital	2015	1	5.37785	110.001	4.88889	5.11111	1.04545
1	2	RhizoVital	2015	2	4.70431	111.418	4.22222	4.44444	1.05263
2	1	RhizoVital	2015	3	6.43636	131.653	4.88889	4.88889	1
2	2	RhizoVital	2015	4	5.16917	122.428	4.22222	4.22222	1
3	1	RhizoVital	2015	5	7.92145	148.527	5.33333	5.33333	1
3	2	RhizoVital	2015	6	6.74635	131.994	5.11111	5.11111	1
4	1	RhizoVital	2015	7	6.49399	139.157	4.66667	4.66667	1
4	2	RhizoVital	2015	8	4.01463	106.27	3.77778	3.55556	0.941176
1	1	NoBE	2017	1	11.9716	158.448	7.55556	8	1.05882
1	2	NoBE	2017	2	12.4582	160.177	7.77778	8	1.02857
2	1	NoBE	2017	3	11.1792	109.362	10.2222	10.2222	1
2	2	NoBE	2017	4	9.97366	109.467	9.11111	8.88889	0.97561
3	1	NoBE	2017	5	11.9196	148.995	8	8	1
3	2	NoBE	2017	6	11.2195	136.453	8.22222	8.22222	1
4	1	NoBE	2017	7	11.4415	122.587	9.33333	9.11111	0.97619
4	2	NoBE	2017	8	11.5697	137.01	8.44444	8.44444	1
1	1	Proradix	2017	1	13.0823	163.528	8	8.44444	1.05556
1	2	Proradix	2017	2	11.9405	141.4	8.44444	8.44444	1
2	1	Proradix	2017	3	11.157	132.122	8.44444	8	0.947368
2	2	Proradix	2017	4	9.80413	129.761	7.55556	7.55556	1
3	1	Proradix	2017	5	11.0687	134.62	8.22222	8	0.972973
3	2	Proradix	2017	6	13.8553	152.071	9.11111	9.11111	1
4	1	Proradix	2017	7	12.1069	136.203	8.88889	8.88889	1
4	2	Proradix	2017	8	10.8011	118.548	9.11111	8.66667	0.95122
1	1	RhizoVital	2017	1	9.62453	105.635	9.11111	9.33333	1.02439
1	2	RhizoVital	2017	2	8.67307	114.791	7.55556	7.33333	0.970588
2	1	RhizoVital	2017	3	9.29834	126.796	7.33333	7.11111	0.969697
2	2	RhizoVital	2017	4	10.3667	145.782	7.11111	7.33333	1.03125
3	1	RhizoVital	2017	5	10.2942	149.431	6.88889	6.88889	1
3	2	RhizoVital	2017	6	10.4294	126.844	8.22222	8	0.972973
4	1	RhizoVital	2017	7	11.7661	132.369	8.88889	8.88889	1
4	2	RhizoVital	2017	8	11.9573	141.6	8.44444	7.77778	0.921053
